# Supplementary material for: Comparative effectiveness of an individualized model of hemodialysis vs conventional hemodialysis: a study protocol for a multicenter randomized controlled trial (the TwoPlus trial)
Source: Trials. 2024 Jun 28;25:424. doi: 10.1186/s13063-024-08281-9 (PMC11212207; doi:10.1186/s13063-024-08281-9)
Supplement: Supplementary file 1 — Supplementary Material 1. [file 13063_2024_8281_MOESM1_ESM.zip]

Archive with 3 entries (3 files):
- Figure S1_Consortium Organizational StructureR1.pptx
- Figure S2_Recruitment and RetentionR1.pptx
- Tables S1 to S4R1.docx
